# Supplementary material for: Antibodies from dengue patients with prior exposure to Japanese encephalitis virus are broadly neutralizing against Zika virus
Source: Commun Biol. 2024 Jan 24;7:15. doi: 10.1038/s42003-023-05661-w (PMC10808242; doi:10.1038/s42003-023-05661-w)
Supplement: Supplementary file 4 — Supplementary Data 1–5 [file 42003_2023_5661_MOESM4_ESM.xlsx]

## Sheet: Supplementary Data 1
Supplementary Data 1. Panel of healthy and dengue-infected plasma at the acute phase with the corresponding DENV, JEV, YFV, and ZIKV neutralization profiles.
Classification	Age group	Serum sample ID	Travel history within the last five years	FRµNT90*
				DENV-1	DENV-2	DENV-3	DENV-4	JEV	ZIKV	YFV
Dengue-negative or Healthy
	20-30	830	No	<10	<10	<10	<10	17.116	<10	<10
	20-30	832	No	<10	<10	<10	<10	<10	<10	<10
	20-30	833	No	<10	<10	<10	<10	<10	<10	<10
	20-30	834	No	<10	<10	<10	<10	<10	<10	<10
	20-30	835	No	<10	<10	<10	<10	18.07	<10	<10
	20-30	836	No	<10	<10	<10	<10	<10	<10	<10
	20-30	837	No	<10	<10	<10	<10	<10	<10	<10
	20-30	838	No	<10	<10	<10	<10	<10	<10	<10
	20-30	839	No	<10	<10	<10	<10	<10	<10	<10
	20-30	840	No	<10	<10	<10	<10	<10	<10	<10
	20-30	841	No	<10	<10	<10	<10	<10	<10	<10
	20-30	842	No	<10	<10	<10	<10	13.987	<10	<10
	20-30	843	No	<10	<10	<10	<10	<10	<10	<10
	20-30	844	No	<10	<10	<10	<10	10	<10	<10
	20-30	845	No	<10	<10	<10	<10	<10	<10	<10
	20-30	846	No	<10	<10	<10	<10	<10	<10	<10
	20-30	847	No	<10	<10	<10	<10	<10	<10	<10
	20-30	848	No	<10	<10	<10	<10	<10	<10	<10
	20-30	849	No	<10	<10	<10	<10	<10	<10	<10
	20-30	851	No	<10	<10	<10	<10	50	10	<10
	20-30	1036	No	<10	<10	<10	<10	<10	<10	<10
	20-30	1050	No	<10	<10	<10	<10	<10	<10	<10
	20-30	1052	No	<10	<10	<10	<10	<10	<10	<10
	20-30	1054	No	<10	<10	<10	<10	<10	<10	<10
	20-30	1059	No	<10	<10	<10	<10	10	<10	<10
	20-30	1062	No	<10	<10	<10	<10	<10	<10	<10
	20-30	1064	No	<10	30.7498	<10	<10	<10	<10	<10
	20-30	1070	No	<10	<10	<10	<10	<10	<10	<10
	20-30	1071	No	<10	<10	<10	<10	<10	<10	<10
	20-30	1075	No	<10	<10	<10	<10	<10	<10	<10
	20-30	1081	No	<10	<10	<10	<10	<10	<10	<10
	20-30	1131	No	<10	<10	<10	<10	<10	<10	<10
	20-30	1140	No	<10	<10	<10	<10	<10	<10	<10
	20-30	1172	No	<10	<10	<10	<10	<10	<10	<10
	20-30	1207	No	<10	<10	<10	<10	<10	<10	<10
	20-30	1208	No	<10	<10	<10	<10	<10	<10	<10
	20-30	1209	No	<10	<10	<10	<10	<10	<10	<10
	20-30	1240	No	<10	<10	<10	<10	<10	<10	<10
	20-30	1265	No	<10	<10	<10	<10	<10	<10	<10
	20-30	1287	No	<10	<10	<10	<10	<10	<10	<10
	50-70	317	No	<10	<10	<10	<10	<10	<10	<10
	50-70	524	No	<10	<10	<10	<10	<10	<10	<10
	50-70	531	No	<10	<10	<10	<10	<10	<10	<10
	50-70	538	No	<10	<10	<10	<10	<10	<10	<10
	50-70	546	No	<10	<10	<10	<10	64.364	<10	<10
	50-70	999	No	<10	<10	<10	<10	27.221	<10	<10
	50-70	1336	No	<10	<10	<10	<10	<10	<10	<10
	50-70	1337	No	<10	<10	<10	<10	<10	<10	<10
	50-70	1343	No	<10	<10	<10	<10	<10	<10	<10
	50-70	1350	No	<10	<10	<10	<10	<10	<10	<10
	50-70	1352	No	<10	<10	<10	<10	22.394	<10	<10
	50-70	1354	No	<10	<10	<10	<10	<10	<10	<10
	50-70	1360	No	<10	<10	<10	<10	<10	<10	<10
	50-70	1368	No	<10	<10	<10	<10	<10	<10	<10
	50-70	1373	No	<10	<10	<10	<10	46.355	<10	<10
	50-70	1397	No	<10	<10	<10	<10	<10	<10	<10
	50-70	1403	No	<10	<10	<10	<10	<10	<10	<10
	50-70	1407	No	<10	17	<10	<10	988.646	10	<10
	50-70	1409	No	<10	<10	<10	<10	<10	<10	<10
	50-70	1411	No	<10	<10	<10	<10	169.621	<10	<10
	50-70	1000	No	<10	<10	<10	<10	54.5433	<10	<10
	50-70	1091	No	<10	<10	<10	<10	45.0732	<10	<10
	50-70	1116	No	<10	<10	<10	<10	21.3255	<10	<10
	50-70	1173	No	<10	<10	<10	<10	10.1334	<10	<10
	50-70	1181	No	<10	<10	<10	<10	144.231	<10	<10
	50-70	1184	No	<10	<10	<10	<10	<10	<10	<10
	50-70	1250	No	<10	<10	<10	<10	<10	<10	<10
	50-70	1331	No	<10	<10	<10	<10	<10	<10	<10
	50-70	1340	No	<10	<10	<10	<10	38.0721	<10	<10
	50-70	1341	No	<10	<10	<10	<10	<10	<10	<10
	50-70	1359	No	<10	<10	<10	<10	32.3292	<10	<10
	50-70	1364	No	<10	<10	<10	<10	<10	<10	<10
	50-70	1380	No	<10	<10	<10	<10	<10	<10	<10
	50-70	1383	No	<10	<10	<10	<10	<10	<10	<10
	50-70	1385	No	<10	10.0824	<10	<10	<10	<10	<10
	50-70	1406	No	<10	<10	<10	<10	17.8894	<10	<10
	50-70	1410	No	<10	<10	<10	<10	<10	<10	<10
	50-70	1413	No	68.4745	27.4013	19.0382	<10	<10	<10	<10
	50-70	1441	No	<10	<10	<10	<10	<10	<10	<10
	50-70	1491	No	<10	<10	<10	<10	<10	<10	<10
DENV-infected patients
Primary DENV†
	20-30	1098	No	91.1816	44.7906	36.4489	<10	10.8566	<10	<10
	20-30	1116	No	29.3264	10.8397	11.7945	<10	<10	<10	<10
	20-30	1971	No	11.6657	16.152	<10	9.6697	<10	<10	<10
	20-30	1873	No	20.5758	248.08	12.4909	<10	<10	<10	<10
	20-30	1989	No	<10	<10	10.1323	<10	<10	<10	<10
	20-30	2263	No	23.3639	684.036	134.467	37.0908	<10	<10	<10
	20-30	2591	No	65.3947	583.402	52.2646	<10	46.296	22.407	<10
	20-30	2827	No	63.7097	2016.17	418.06	41.108	14.504	21.483	<10
	20-30	2177	No	<10	205.644	<10	<10	<10	<10	<10
	20-30	2201	No	<10	10.2	<10	<10	31.9111	<10	<10
	20-30	2532	No	32.9666	484.134	39.0079	38.9908	15	<10	<10
	20-30	2723	No	141.189	1037.96	40.9903	52.08	14.7122	<10	<10
	20-30	2997	No	106.744	1390.87	61.6301	75.313	<10	<10	<10
	20-30	671	No	<10	<10	28.8153	<10	11.35	15.548	<10
	20-30	506	No	15	18.542	727.166	22.9719	<10	<10	<10
	50-70	135	No	40960	2532.84	5366.24	1278.02	744.455	5146.75	<10
	50-70	2253	No	15420.1	3235.79	3438.42	1777.9	5754.15	344.476	<10
	50-70	2535	No	213.212	38.302	22.6854	<10	<10	<10	<10
	50-70	1891	No	9595.11	1894.83	2154.63	1204.78	10	338.18	<10
	50-70	2896	No	293.372	11774.9	282.26	801.374	3208.54	217.278	<10
	50-70	1188	No	<10	10	<10	<10	<10	<10	<10
	50-70	2222	No	11	70.0845	<10	<10	56.1159	<10	<10
Repeat DENV
	20-30	700	No	46.0001	<10	59.0099	<10	144.467	43.166	<10
	20-30	851	No	709.379	22.033	399.175	35.2848	<10	10	<10
	20-30	676	No	<10	<10	<10	<10	15	<10	<10
	20-30	781	No	219.516	69.31	78.8711	15	72.077	60	<10
	20-30	2702	No	772.915	90	797.666	1757.57	1800	778.386	<10
	20-30	403	No	25	53.846	20	15.3718	10	30	<10
	20-30	2466	No	13748.2	11088.9	4056.83	3940.65	1564.26	1500	<10
	20-30	2585	No	140.697	248.031	145.543	185.081	441.159	233.212	<10
	20-30	2100	No	<10	<10	15.9979	<10	<10	<10	<10
	20-30	3045	No	<10	45.6692	<10	<10	<10	<10	<10
	20-30	3143	No	<10	<10	<10	<10	<10	<10	<10
	20-30	2160	No	576.548	200.376	174.832	52.5664	28.4752	<10	<10
	20-30	1945	No	256.091	284.399	116.102	49.5167	20.207	<10	<10
	20-30	2865	No	73.1663	392.122	123.659	51.1465	492.852	12.4383	<10
	20-30	1115	No	50.7787	89.169	67.127	48.325	43.9644	<10	<10
	50-70	2078	No	29214.4	6231.19	8778.72	4964.78	1542.19	1062.47	<10
	50-70	2665	No	22	158.116	237.702	30.0904	<10	<10	<10
	50-70	39	No	22000	11774.9	6008.74	1655.83	2995.99	427.425	<10
	50-70	2831	No	335.692	862.24	65.1371	103.012	26.484	212.009	<10
	50-70	35	No	2037.26	1207.76	1258.69	1283.75	1490.21	867.439	<10
	50-70	45	No	1862.96	522.515	1754.14	506.164	6009.55	582.809	<10
	50-70	1991	No	673.158	553.613	190.781	441.212	462.069	305	<10
	50-70	2727	No	9933.15	6761.78	2560	2587.22	1971.94	660.489	<10
	50-70	3023	No	539.572	673.373	684.006	565.314	1026.56	690.84	<10
	50-70	3027	No	1970.28	866.41	2089.29	2658.5	2645.08	1300	<10
	50-70	3041	No	162.006	272.71	80	155.787	690.657	179.183	<10
	50-70	1948	No	2185.84	749.621	231.592	143.152	57.2765	15	<10
	50-70	2978	No	14331.4	2980.32	6800.08	3411.72	34.4045	98.193	<10
	50-70	2980	No	515.85	1288.28	277.178	215.999	72.2102	21	<10
	50-70	3001	No	468.775	650.332	132.681	178.654	72.6493	<10	<10
	50-70	2889	No	9192.09	3828.44	6995.97	954.281	<10	262.487	<10
	50-70	1050	No	1353.93	205.291	1157.1	545.96	505.684	43.9488	<10
	50-70	1284	No	1693.4	648.477	1647.33	171.79	185.14	210.627	<10
	50-70	1975	No	28764.2	40960	20480	1893.59	303.151	467.938	<10
	50-70	2868	No	2282.38	1817.12	912.101	521.256	77.4371	59.3305	<10
	50-70	2686	No	422.292	1574.77	169.217	134.254	377.294	16.4176	<10
	50-70	1097	No	2074.08	1062.05	225.375	681.966	1847.48	39	<10
	50-70	2049	No	336.685	802.733	2423.66	599.5	1765.93	1303.48	<10
*DENV, dengue virus; JEV, Japanese encephalitis virus; YFV, Yellow fever virus; ZIKV, Zika virus; FRµNT90, antibody dilution at 90% virus inhibition; ID, identification
† Primary defined as reciprocal FRµNT90 titer that is at least 4-fold greater for one serotype.
Repeat defined as reciprocal FRµNT90 titer where the highest titer is not 4-fold greater than the second highest titer.

## Sheet: Supplementary Data 2
Supplementary Table 2. Oligonucleotide primers used for the generation of various in-house antibody expression vectors
Generation of pVCHIg-K8b-IgG1
K8b IGHV insert
Template DNA	Target Fragment	Primer Name	Primer sequence (5'---> 3')
pCDNA K8b	K8b IGHV	SP K8b IGHV FP		5' -- ccttgtccttgttttaaccggtgtccagtgtCAGGTGCAGCTGGTGCAGCCTGGAGCAG ---3'
		hG1 CH1_SalI_K8b RP		5' --- ccgatgggcccttggtcgacgcGGAGCTCACTGTCACGCTGGTGCCCTGGC ---3'
pVCHIg-hG1 vector backbone
pVCHIg-hG1	pVCHIg-hG1	K8b CH3_hG1 CH1 FP		5' --- GCCAGGGCACCAGCGTGACAGTGAGCTCCgcgtcgaccaagggcccatcggtcttccc---3'
		pVCHIg-hG1 SP_K8b RP		5' --- CAGGCTGCACCAGCTGCACCTGacactggacaccggttaaaacaaggacaag --- 3'
Generation of pVCHIg-K8b-F(ab)
K8b IGHV insert
Template DNA	Target Fragment	Primer Name	Primer sequence (5'---> 3')
pVCHIg-K8b-hG1	K8b IGHV insert + 8xHis	SP inframe FP		5' --- cttcgggttcagcttgattttccttgtccttgttttaaccgg ---3'
		hG1 disulfide 8x His RP		5' --- gatgatgatgatgggacccagttttgtcacaagatttgggctcaactttcttgtccaccttggtg ---3'
pVCHIg-hG1-F(ab) vector backbone
Template DNA	Target Fragment	Primer Name	Primer sequence (5'---> 3')
pVCHIg-hG1	GS Linker-8xHis-SP	pVCHIg_hG1 F(ab) 8xHis FP		5' ---gggtcccatcatcatcatcatcatcatcattgagcggccgctcgagtctag ---3'
		pVCHIg-mG2_v2 AgeI RP		5' --- ATTAGAATTCacactggacaccggttaaaacaaggacaagg --- 3'
Generation of pVCHIg-K8b-F(ab')2
K8b IGHV insert
Template DNA	Target Fragment	Primer Name	Primer sequence (5'---> 3')
pVCHIg-K8b-IgG1	K8b IGHV insert+3rd Cys+8x His	SP inframe FP		5' --- cttcgggttcagcttgattttccttgtccttgttttaaccgg ---3'
		hG1 CH1 Cys3 8xHis RP		5' --- gatgatgatgatgatgatgatgggacccgcagagttcaggtgctgggcacggtgggcatgtg ---3'
pVCHIg-hG1-F(ab')2 vector backbone
Template DNA	Target Fragment	Primer Name	Primer sequence (5'---> 3')
pVCHig-hG1-F(ab)	CHIg+3rdCys+GSlinker+8x His	3rdCys_8xHis FP		5' --- cacacatgcccaccgtgcccagcacctgaactctgcgggtcccatcatcatcatcatcatcatc ---3'
		pVCHIg-mG2_v2 AgeI RP		5' --- ATTAGAATTCacactggacaccggttaaaacaaggacaagg --- 3'
Generation of pVCHIg-K8b-IgG3
human IgG3 (hG3) Fc-region including Hinge domains 1-4
Template DNA	Target Fragment	Primer Name	Primer sequence (5'---> 3')
pFUSEss-CHIg-hG3*01	CHIg-hG3 CH1 to CH3	K8b_VH_SalI_hG3_CH1 FP		5' --- GGCACCAGCGTGACAGTGAGCTCCgcgtcgaccaagggcccatcggtcttcc ---3'
		pVCHIg_hG3 CH3 RP		5' --- ctagactcgagcggccgctcatttacccggagacagggagaggc ---3'
pVCHIg-K8b IGHV backbone with regulatory elements from pVCHIg-hG1
Template DNA	Target Fragment	Primer Name	Primer sequence (5'---> 3')
pVCHIg-K8b-IgG1	pVCHIg-K8b IGHV insert	hG3 CH3_pVCHIg FP		5' --- gcctctccctgtctccgggtaaatgagcggccgctcgagtctag ---3'
		hG3 CH1_SalI_K8b RP		5' --- ccgatgggcccttggtcgacgcGGAGCTCACTGTCACGCTGGTGCCCTGGC ---3'
Generation of pVCLIg-K8b
K8b IGKV insert
Template DNA	Target Fragment	Primer Name	Primer sequence (5'---> 3')
pCDNA K8b	K8b IGKV	SP K8b IGKV FP		5' --- gtccttgttttaaccggtgtccagtgtGAAATAGTGATGATGCAGTCTCCACTC ---3'
		hK K8b IGKV RP		5' --- gaagacagatggcgccgccaccgtacgTTTGATCTCCACCTTGGTCCCTTGGCCG ---3'
pVCLIg-hK vector backbone
pVCLIg-hK vector backbone	pVCLIg-hK	K8b IGKV pVCLIg-hK FP		5' --- CGTTCGGCCAAGGGACCAAGGTGGAGATCAAAcgtacggtggcggcgccatctg ---3'
		pVCLIg-hK SP K8b RP		5' --- GTGGAGACTGCATCATCACTATTTCacactggacaccggttaaaacaaggacaag ---3'
Sequences targeting the human Immunoglobulin (Ig) variable (V) genes are highlighted in red and are denoted in upper case format, while the sequences in blue are part of the vector backbone and are in lower case.
IGHV, Immunoglobulin heavy chain; IGKV, immunoglobulin kappa light chain; SP, signal peptide; FP, forward primer; RP, reverse primer.

## Sheet: Supplementary Data 3
Supplementary Table 3. Human monoclonal antibody isolation primers used in this study.
1st PCR Primers		Primer sequence (5'---> 3')
Human Heavy chain
5’ L-VH1		ACAGGTGCCCACTCCCAGGTGCAG
5’ L-VH3		AAGGTGTCCAGTGTGARGTGCAG
5’ L-VH 4/6		CCCAGATGGGTCCTGTCCCAGGTGCAG
5’ L-VH 5		CAAGGAGTCTGTTCCGAGGTGCAG
3’ Cɣ CH1		GGAAGGTGTGCACGCCGCTGGTC
Human Kappa Light chain
5’ L VK 1/2		ATGAGGSTCCCYGCTCAGCTGCTGG
5’ L VK 4		ATTTCTCTGTTGCTCTGGATCTCTG
3’ CƘ 543-566		GTTTCTCGTAGTCTGCTTTGCTCA
2nd PCR Primers		Primer sequence (5'---> 3')
Human Heavy chain: AgeI huVH Forward Primer mix
5' AgeI huVH1		CTTGTCCTTGTTTTAACCGGTGTCCAGTGTCAGGTGCAGCTGGTGCAG
5’ AgeI huVH1-2		CTTGTCCTTGTTTTAACCGGTGTCCAGTGTCAGGTGCAGGTGGTGCAG
5’ AgeI huVH1/5		CTTGTCCTTGTTTTAACCGGTGTCCAGTGTGAGGTGCAGCTGGTGCAG
5’ AgeI huVH1-18		CTTGTCCTTGTTTTAACCGGTGTCCAGTGTCAGGTTCAGCTGGTGCAG
5’ AgeI huVH1-24		CTTGTCCTTGTTTTAACCGGTGTCCAGTGTCAGGTCCAGCTGGTACAG
5’ AgeI huVH3		CTTGTCCTTGTTTTAACCGGTGTCCAGTGTGAGGTGCAGCTGGTGGAG
5’ AgeI huVH3 -23		CTTGTCCTTGTTTTAACCGGTGTCCAGTGTGAGGTGCAGCTGTTGGAG
5’ AgeI huVH3-33		CTTGTCCTTGTTTTAACCGGTGTCCAGTGTCAGGTGCAGCTGGTGGAG
5’ AgeI huVH3-9/30/33		CTTGTCCTTGTTTTAACCGGTGTCCAGTGTGAAGTGCAGCTGGTGGAG
5’ AgeI huVH4		CTTGTCCTTGTTTTAACCGGTGTCCAGTGTCAGGTGCAGCTGCAGGAG
5’ AgeI huVH4-34		CTTGTCCTTGTTTTAACCGGTGTCCAGTGTCAGGTGCAGCTACAGCAGTG
5' AgeI huVH 4-39		CTTGTCCTTGTTTTAACCGGTGTCCAGTGTCAGCTGCAGCTGCAGGAG
5’ AgeI huVH 6-1de		CTTGTCCTTGTTTTAACCGGTGTCCAGTGTCAGGTRCAGCTGCAGCAG
Human Heavy chain: SalI huJH Reverse Primer mix
3' SalI huJH 1/2/4/5		GACCGATGGGCCCTTGGTCGACGCKGARGAGACGGTGACCA
3' SalI huJH 1/2/4/5B		GACCGATGGGCCCTTGGTCGACGCTGAGGAGACAGAGACCAG
3' SalI huJH 3		GACCGATGGGCCCTTGGTCGACGCTGAAGAGACGGTGACCATTG
3' SalI huJH 4/6		GACCGATGGGCCCTTGGTCGACGCGGAGCTCACTGTCACGCT
3' SalI huJH 6		GACCGATGGGCCCTTGGTCGACGCTGARGAGACGGTGACCGTG
3' SalI huJH 6B		GACCGATGGGCCCTTGGTCGACGCTGAGGAGACGGTGAGTGT
2nd PCR Primers		Primer sequence (5'---> 3')
Human Kappa Light Chain: 5'-AgeI huVK Forward Primer mix
5’ AgeI huVK1-5		CTTGTCCTTGTTTTAACCGGTGTCCAGTGTGACATCCAGATGACCCAGTC
5’ AgeI huVK1-9		CTTGTCCTTGTTTTAACCGGTGTCCAGTGTGACATCCAGTTGACCCAGTCT
5’ AgeI huVK1-8/1D-8		CTTGTCCTTGTTTTAACCGGTGTCCAGTGTGYCATCYGGATG
5’ AgeI huVK1D-43		CTTGTCCTTGTTTTAACCGGTGTCCAGTGTGCCATCCGGATGACCCAGTC
5’ AgeI huVK2-24		CTTGTCCTTGTTTTAACCGGTGTCCAGTGTGATATTGTGATGACCCAGAC
5’ AgeI huVK2-28		CTTGTCCTTGTTTTAACCGGTGTCCAGTGTGATATTGTGATGACTCAGTC
5’ AgeI huVK2-30		CTTGTCCTTGTTTTAACCGGTGTCCAGTGTGATGTTGTGATGACTCAGTC
5’ AgeI huVK3-11		CTTGTCCTTGTTTTAACCGGTGTCCAGTGTGARATYGTGYTGACMCAGWC
5’ AgeI huVK3-11/3-15		CTTGTCCTTGTTTTAACCGGTGTCCAGTGTGAAATWGTGWTGAYSCAG
5’ AgeI huVK3-15		CTTGTCCTTGTTTTAACCGGTGTCCAGTGTGAAATAGTGATGACGCAGTC
5’ AgeI huVK3D-15		CTTGTCCTTGTTTTAACCGGTGTCCAGTGTGAAATAGTGATGAYGCAG
5’ AgeI huVK3-20		CTTGTCCTTGTTTTAACCGGTGTCCAGTGTGAAATTGTGTTGACRCAGTCT
5’ AgeI huVK4-1		CTTGTCCTTGTTTTAACCGGTGTCCAGTGTGACATCGTGATGACCCAGTC
Human Kappa Light Chain: 3'-BsiWI huVK Reverse Primer mix
3' BsiWI huJK 1/4		GATGGCGCCGCCACCGTACGYTTGATYTCSACCTTKGT
3' BsiWI huJK 1/4B		GATGGCGCCGCCACCGTACGYTTKAAYTCSACCTTKGT
3' BsiWI huJK 2E		GATGGCGCCGCCACCGTACGYGTGATYTCSACCTTKGT
3' BsiWI huJK 2		GATGGCGCCGCCACCGTACGYTTGATYTCCAGCTTKGT
3' BsiWI huJK 2B		GATGGCGCCGCCACCGTACGYTTGATCCCCAGCTTKGT
3' BsiWI huJK 2C		GATGGCGCCGCCACCGTACGNGTGATYTCCAGCTTKGT
3' BsiWI huJK 2D		GATGGCGCCGCCACCGTACGYTTGATCTCCCAGCTTGG
3' BsiWI huJK 2-28		GATGGCGCCGCCACCGTACGNKTGATYTCNACGCTTGG
3' BsiWI huJK 3		GATGGCGCCGCCACCGTACGTTTGATATCCACTTTGGTC
3' BsiWI huJK 4		GATGGCGCCGCCACCGTACGYCTGATYTCNACCTTKGT
3' BsiWI huJK 5		GATGGCGCCGCCACCGTACGYTTAATCTCCAGTCGTGTC
The primer mixes for the second-round PCRs included 20-30 bp sequences complementary to the 5’- or 3’- ends of the heavy- or kappa light chain expression vector. Sequences targeting the restriction enzyme sites are highlighted in red while the sequences in blue are part of the vector backbone.

## Sheet: Supplementary Data 4
Supplementary Table 4. Universal primers used for the amplification of human Ig gamma constant domains
Target Fragment	Primer Name	Primer sequence (5'---> 3')
Human Ig Gamma CH1-CH3	ƔCH1 FP	5' --- GCYWSCACCAAGGGCCCATCGGTCTTCCC --- 3'
	ƔCH3 RP	5' --- TCATTTACCCGGAGACAGGGAGAGGCTCTTCTG --- 3'
Human Ig Gamma CH2 (middle)	ƔCH2 mid FP	5' --- TGAACTCCTGGGAGGACCGTCAGTCTTCCTCTTCC ---3'
	ƔCH2 mid RP	5' ---GGAAGACTGACGGTCCTCCCAGGAGTTCAGGTGC---3'

## Sheet: Supplementary Data 5
Supplementary Table 5. Primers used for site-directed mutagenesis on ZIKV VLP.
Original AA	AA position	Primer name	Primer sequence (5'---> 3')	Length, bp	Mismatches, bp	Tm (°C)
Arginine, R	73	R73A FP	5' --- ATGGCCAGCGACAGCgcATGCCCCACACAGGGC ---3'	33	2	69
		R73A RP	5' --- GCCCTGTGTGGGGCATgcGCTGTCGCTGGCCAT ---3'	33	2	69
Threonine, T	76	T76A FP	5' --- ACAGCAGATGCCCCgCACAGGGCGAGGCTTAC ---3'	32	1	71
		T76A RP	5' --- GTAAGCCTCGCCCTGTGcGGGGCATCTGCTGT ---3'	32	1	68
Aspartic Acid, D	87	D87A FP	5' --- CTGGACAAGCAGTCCGcCACCCAGTACGTGTGC ---3'	33	1	67
		D87A RP	5' --- GCACACGTACTGGGTGgCGGACTGCTTGTCCAG ---3'	33	1	70
Asparagine, N	103	N103A FP	5' --- GGATAGAGGCTGGGGCgcTGGCTGCGGCCTG ---3'	31	2	67
		N103A RP	5' --- CAGGCCGCAGCCAgcGCCCCAGCCTCTATCC ---3'	31	2	67
Arginine, R	193	R193A FP	5' --- CTGGACTGCGAGCCTgcAACCGGCCTGGATTTC ---3'	33	2	64
		R193A RP	5' --- GAAATCCAGGCCGGTTgcAGGCTCGCAGTCCAG ---3'	33	2	64
Threonine, T	231	T231A FP	5' --- TGGCATGCCGGCGCTGATgCAGGCACACCCCACTGG ---3'	36	1	75
		T231A RP	5' --- CCAGTGGGGTGTGCCTGcATCAGCGCCGGCATGCCAG ---3'	36	1	75
Glycine, G	302	G302A FP	5' --- CAAGCTGCGGCTGAAGGcCGTGTCCTACAGCCTG ---3'	34	1	69
		G302A RP	5' --- CAGGCTGTAGGACACGgCCTTCAGCCGCAGCTTG ---3'	34	1	72
Threonine, T	366	T366A FP	5' --- CCGCCAACCCTGTGATCgCCGAGAGCACCGAGAAC ---3'	35	1	71
		T366A RP	5' --- GTTCTCGGTGCTCTCGGcGATCACAGGGTTGGCGG ---3'	35	1	69
For all primers, the mutagenesis oligonucleotides were denoted in lower case and colored in red.
Tm is the melting temperature of mutagenic oligonucleotide primers annealing with the WT template. AA= amino acids; bp = base pairs.
