# Supplementary material for: Antibodies from dengue patients with prior exposure to Japanese encephalitis virus are broadly neutralizing against Zika virus
Source: Commun Biol. 2024 Jan 24;7:15. doi: 10.1038/s42003-023-05661-w (PMC10808242; doi:10.1038/s42003-023-05661-w)
Supplement: Supplementary file 5 — Supplementary Data 6 [file 42003_2023_5661_MOESM5_ESM.xlsx]

## Sheet: Fig 1a
	Fig. 1a. Neutralization antibody profile against the four serotypes of DENV, JEV, and ZIKV of healthy (n=80) and dengue-infected febrile (DF, n=60) individuals.
	DENV-1 Hawaii		DENV-2 16681		DENV-3 H87		DENV-4 BC 71/94		JEV CJN-S1		ZIKV PRVABC59
	Healthy	DF	Healthy	DF	Healthy	DF	Healthy	DF	Healthy	DF	Healthy	DF
	5	40960	5	2533	5	5366	5	1278	5	744	5	5147
	5	15420	5	3236	5	3438	5	1778	5	5754	5	344
	5	213	5	38	5	23	5	5	5	5	5	5
	5	9595	5	1895	5	2155	5	1205	5	10	5	338
	5	293	5	11775	5	282	5	801	64	3209	5	217
	5	5	5	10	5	5	5	5	27	5	5	5
	5	11	5	70	5	5	5	5	5	56	5	5
	5	29214	5	6231	5	8779	5	4965	5	1542	5	1062
	5	22	5	158	5	238	5	30	5	5	5	5
	5	22000	5	11775	5	6009	5	1656	5	2996	5	427
	5	336	5	862	5	65	5	103	22	26	5	212
	5	2037	5	1208	5	1259	5	1284	5	1490	5	867
	5	1863	5	523	5	1754	5	506	5	6010	5	583
	5	673	5	554	5	191	5	441	5	462	5	305
	5	9933	5	6762	5	2560	5	2587	46	1972	5	660
	5	540	5	673	5	684	5	565	5	1027	5	691
	5	1970	5	866	5	2089	5	2659	5	2645	5	1300
	5	162	17	273	5	80	5	156	989	691	10	179
	5	2186	5	750	5	232	5	143	5	57	5	15
	5	14331	5	2980	5	6800	5	3412	170	34	5	98
	5	516	5	1288	5	277	5	216	55	72	5	21
	5	469	5	650	5	133	5	179	45	73	5	5
	5	9192	5	3828	5	6996	5	954	21	5	5	262
	5	1354	5	205	5	1157	5	546	10	506	5	44
	5	1693	5	648	5	1647	5	172	144	185	5	211
	5	28764	5	40960	5	20480	5	1894	5	303	5	468
	5	2282	5	1817	5	912	5	521	5	77	5	59
	5	422	5	1575	5	169	5	134	5	377	5	16
	5	2074	5	1062	5	225	5	682	38	1847	5	39
	5	337	5	803	5	2424	5	600	5	1766	5	1303
	5	91	5	45	5	36	5	5	32	11	5	5
	5	29	5	11	5	12	5	5	5	5	5	5
	5	12	5	16	5	5	5	10	5	5	5	5
	5	21	10	248	5	12	5	5	5	5	5	5
	5	5	5	5	5	10	5	5	5	5	5	5
	5	23	5	684	5	134	5	37	18	5	5	5
	68	65	27	583	19	52	5	5	5	46	5	22
	5	64	5	2016	5	418	5	41	5	15	5	21
	5	5	5	206	5	5	5	5	5	5	5	5
	5	5	5	10	5	5	5	5	5	32	5	5
	5	33	5	484	5	39	5	39	17	15	5	5
	5	141	5	1038	5	41	5	52	5	15	5	5
	5	107	5	1391	5	62	5	75	5	5	5	5
	5	5	5	5	5	29	5	5	5	11	5	16
	5	15	5	19	5	727	5	23	18	5	5	5
	5	46	5	5	5	59	5	5	5	144	5	43
	5	709	5	22	5	399	5	35	5	5	5	10
	5	5	5	5	5	5	5	5	5	15	5	5
	5	220	5	69	5	79	5	15	5	72	5	60
	5	773	5	90	5	798	5	1758	5	1800	5	778
	5	25	5	54	5	20	5	15	5	10	5	30
	5	13748	5	11089	5	4057	5	3941	14	1564	5	1500
	5	141	5	248	5	146	5	185	5	441	5	233
	5	5	5	5	5	16	5	5	5	5	5	5
	5	5	5	46	5	5	5	5	5	5	5	5
	5	5	5	5	5	5	5	5	5	5	5	5
	5	577	5	200	5	175	5	53	5	28	5	5
	5	256	5	284	5	116	5	50	5	20	5	5
	5	73	5	392	5	124	5	51	5	493	5	12
	5	51	5	89	5	67	5	48	50	44	10	5
	5		5		5		5		5		5
	5		5		5		5		5		5
	5		5		5		5		5		5
	5		5		5		5		5		5
	5		5		5		5		10		5
	5		5		5		5		5		5
	5		31		5		5		5		5
	5		5		5		5		5		5
	5		5		5		5		5		5
	5		5		5		5		5		5
	5		5		5		5		5		5
	5		5		5		5		5		5
	5		5		5		5		5		5
	5		5		5		5		5		5
	5		5		5		5		5		5
	5		5		5		5		5		5
	5		5		5		5		5		5
	5		5		5		5		5		5
	5		5		5		5		5		5
	5		5		5		5		5		5
P-value	6.63e-05		7.42e-05		4.17e-05		2.31e-05		8.79e-05		6.31e-05

## Sheet: Fig 1b
	Fig. 1b. Comparison of the neutralization antibody profile of DF individuals against DENV-1 to 4 serotypes, JEV, and ZIKV prototype virions based on age classifications: 20-30 years old (n=30) and 50-70 years old (n=30).
	DENV-1 Hawaii		DENV-2 16681		DENV-3 H87		DENV-4 BC 71/94		JEV CJN-S1		ZIKV PRVABC59
	20-30 yo	50-70 yo	20-30 yo	50-70 yo	20-30 yo	50-70 yo	20-30 yo	50-70 yo	20-30 yo	50-70 yo	20-30 yo	50-70 yo
	91	40960	45	2533	36	5366	5	1278	11	744	5	5147
	29	15420	11	3236	12	3438	5	1778	5	5754	5	344
	12	213	16	38	5	23	10	5	5	5	5	5
	21	9595	248	1895	12	2155	5	1205	5	10	5	338
	5	293	5	11775	10	282	5	801	5	3209	5	217
	23	5	684	10	134	5	37	5	5	5	5	5
	65	11	583	70	52	5	5	5	46	56	22	5
	64	29214	2016	6231	418	8779	41	4965	15	1542	21	1062
	5	22	206	158	5	238	5	30	5	5	5	5
	5	22000	10	11775	5	6009	5	1656	32	2996	5	427
	33	336	484	862	39	65	39	103	15	26	5	212
	141	2037	1038	1208	41	1259	52	1284	15	1490	5	867
	107	1863	1391	523	62	1754	75	506	5	6010	5	583
	5	673	5	554	29	191	5	441	11	462	16	305
	15	9933	19	6762	727	2560	23	2587	5	1972	5	660
	46	540	5	673	59	684	5	565	144	1027	43	691
	709	1970	22	866	399	2089	35	2659	5	2645	10	1300
	5	162	5	273	5	80	5	156	15	691	5	179
	220	2186	69	750	79	232	15	143	72	57	60	15
	773	14331	90	2980	798	6800	1758	3412	1800	34	778	98
	25	516	54	1288	20	277	15	216	10	72	30	21
	13748	469	11089	650	4057	133	3941	179	1564	73	1500	5
	141	9192	248	3828	146	6996	185	954	441	5	233	262
	5	1354	5	205	16	1157	5	546	5	506	5	44
	5	1693	46	648	5	1647	5	172	5	185	5	211
	5	28764	5	40960	5	20480	5	1894	5	303	5	468
	577	2282	200	1817	175	912	53	521	28	77	5	59
	256	422	284	1575	116	169	50	134	20	377	5	16
	73	2074	392	1062	124	225	51	682	493	1847	12	39
	51	337	89	803	67	2424	48	600	44	1766	5	1303
P-value	1.33e-05		0.000621		0.000781		9.52e-05		1.66e-05		0.000106

## Sheet: Fig 1c
Fig. 1c. Assessment of the breadth of ZIKV neutralization among the four groups of donors dichotomized according to the presence (pos) or absence (neg) of protective or high neutralizing FRμNT90 titers against JEV and DENV, respectively.
JEVposDENVhigh	JEVposDENVlow	JEVnegDENVhigh	JEVnegDENVlow
5147	30	262	5
344	5	5	5
338	5	5	5
22	16	5	5
21	5	5	5
217	5	5	5
1062	5	5	5
60	5	10	5
778	5	5	5
427	10	5	5
212	5	5	5
1500	5	5	5
233	5		5
867	5		5
583	5		5
305	5		5
660	5		5
691	5		5
1300	5		5
179	5		5
98	5		5
21	5		5
44	5		5
211	5		5
468			5
59			5
39			5
1303			5
5			5
5			5
5			5
15			5
5			5
5			5
5			5
16			5
12			5
5			5
10			5
			5
			5
			5
			5
			5
			5
			5
			5
			5
			5
			5
			5
			5
			5
			5
			5
			5
			5
			5
			5
			5
			5
			5
			5
			5
			5
1.3e-05				P-value

## Sheet: Fig 2a
Fig. 2a. Neutralizing antibody titers of donor KH1891 against the prototype strains of the DENV serotypes 1 to 4, JEV, and ZIKV at less than one month and 18 months post-infection plasma collection.
	Early Convalescent			Late Convalescent
	a	b	c	a	b	c	P-value
DENV-1	9595	9590	9413	5453	5430	5318	0.000246
DENV-2	1895	1890	1787	349	345	328	0.000736
DENV-3	2155	2150	2289	479	475	468	0.000666
DENV-4	1205	1200	1981	44	40	37	0.000154
JEV	10	11	10	34	35	41	0.00055
ZIKV	338	340	322	155	150	168	0.000326

## Sheet: Fig 2b
Fig. 2b. Binding reactivity ELISA of purified human monoclonal antibodies (huMAbs), expressed as IgG1, against various flavivirus virus-like particles (VLPs).
VLP Antigen	Purified IgG1 concentration, ug/mL	K5		K7		K8		K8b		K9		K11		K12		K15		K22		K23		Isotype control
DENV-1 VLP		a	b	a	b	a	b	a	b	a	b	a	b	a	b	a	b	a	b	a	b	a	b
	60	24.585	16.371	34.603	32.098	39.317	41.974	76.098	57.336	64.85	65.172	129.963	129.83	88.16	125.176	88	91.24	61.12	60.5	94.111	95.42	2.871	1.171	Binding ELISA (P/N)
	30	10.829	9.233	24.052	25.854	37.463	29.25	57.336	41.897	41.89	43.603	88.102	89.06	58.451	91.769	51.639	51.89	36.54	37.481	60.296	62.45	1.552	1.073
	15	7.024	5.353	15.595	20.195	28.585	21.336	41.897	35.069	25.14	25.526	47.87	49.598	47.543	72.519	31.981	30.62	28.418	23.528	37.074	38.15	1.707	1.268
	7.5	3.707	2.948	11.871	12.976	19.22	16.06	35.069	26.457	22.341	23.819	29.741	26.315	35.902	48.38	18.843	20.103	18.391	16.907	23.019	20.054	1.086	1
	3.75	2.341	1.94	8.224	8.976	13.268	9.776	26.457	20.172	16.293	19.086	17.111	14.527	24.946	29.537	10.389	12.228	12.082	10.694	13.852	11.69	1.009	1.073
	1.875	1.756	1.319	6.052	5.366	8	7.138	20.172	13.733	10.634	11.948	9.778	9.098	15.652	15.889	6.213	7.533	7.533	6.824	8.046	7.924	1	1
	0.9375	1.561	1.009	3.724	4.195	5.951	4.267	13.733	7.06	7.22	7.138	5.194	6.163	9	8.046	3.565	4.5	5.723	4.176	4.583	4.94	1.009	1
	0.46875	1	1	2.172	3.317	4	2.716	7.06	4.733	4.878	4.267	2.954	3.62	5.038	4.685	2.139	2.495	3.962	2.546	2.648	3.228	1.009	1
	0.234375	1	1	1.397	2.439	2.829	1.707	4.733	2.405	3.61	2.328	1.833	2.25	2.935	2.648	1.528	1.663	2.69	1.528	1.63	2	1	1
	0.117188	1	1	1	1.756	2.244	1	2.405	1	2.439	1.862	1	1	2.495	1	1	1	1	1	1	1.37	1	1
	0.0585938	1	1	1	1	2.049	1	1	1	1.756	1	1	1	1	1	1	1	1	1	1	1	1	1
	0.0292969	1	1	1	1	1	1	1	1	1	1	1	1	1	1	1	1	1	1	1	1	1	1
VLP Antigen	Purified IgG1 concentration, ug/mL	K5		K7		K8		K8b		K9		K11		K12		K15		K22		K23		Isotype control
DENV-2 VLP		a	b	a	b	a	b	a	b	a	b	a	b	a	b	a	b	a	b	a	b	a	b
	60	32	27.194	69.022	73.581	102.419	85.921	110.525	135.256	110.42	111.691	123.423	120.14	121.1	122.282	93.893	91.74	60.89	61.275	83.624	81.23	1.516	3.442	Binding ELISA (P/N)
	30	10.326	13.403	48.691	49.953	66.698	63.388	96.734	94.047	85.11	86.439	96.04	72.993	92.549	115.839	66.846	64.13	47.11	45.906	55.436	58.1	1.15	1.86
	15	10.14	7.899	41.827	36.465	51.442	49.856	72.388	80.372	62.47	66.95	64.564	53.333	77.438	89.128	43.423	38.85	35.451	33.356	38.389	37.5	1	2.419
	7.5	5.395	4.532	32.18	25.674	35.349	34.77	60.863	57.767	45.86	54.906	41.544	30.902	58.771	63.221	28.591	30.065	24.575	22.819	25.235	25.307	1	1.209
	3.75	3.535	2.719	19.165	19.628	24.651	22.791	45.777	43.814	21.116	31.986	24.027	17.882	41.673	42.215	17.047	15.373	16.052	14.228	17.047	14.327	1	1.023
	1.875	1.953	1.748	12.82	12.186	17.488	16.058	29.331	29.674	18.233	22.273	12.752	10.144	26.301	23.49	8.456	10.144	10.353	9.262	9.732	10.248	1	1.023
	0.9375	1.767	1	6.928	8.372	9.767	8.806	19.165	18.791	10.977	14.763	6.711	5.908	15.791	12.483	4.765	6.484	7.739	5.638	5.57	6.431	1	1.116
	0.46875	1	1	4.144	5.023	6.419	5.115	10.295	10.977	8.744	7.835	3.96	3.712	8.314	7.047	2.886	3.712	5.333	3.49	3.154	4.131	1	1
	0.234375	1	1	2.784	3.07	4.093	3.108	5.633	6.884	5.581	4.532	2.416	2.301	5.386	4.094	1.946	2.614	3.974	2.416	1.946	2.719	1	1
	0.117188	1	1	1	1	2.884	1.878	3.367	3.465	2.791	2.719	1	1	2.876	2.148	1	1	1	1	1	1	1	1.023
	0.0585938	1	1	1	1	1	1	2	2	1	1	1	1	1	1	1	1	1	1	1.007	1	1	1
	0.0292969	1	1	1	1	1	1	1	1	1	1	1	1	1	1	1	1	1	1	1	1	1	1
VLP Antigen	Purified IgG1 concentration, ug/mL	K5		K7		K8		K8b		K9		K11		K12		K15		K22		K23		Isotype control
DENV-3 VLP		a	b	a	b	a	b	a	b	a	b	a	b	a	b	a	b	a	b	a	b	a	b
	60	17.857	17	49.857	40.071	57.429	55.786	83.929	81.23	80.41	82.286	57.233	41.959	126.14	137.045	97.18	98.1	68.35	66.579	103.466	97.07	1.359	1.071	Binding ELISA (P/N)
	30	9.357	9.643	36.571	29.5	40.929	43.429	70.714	76.643	67.11	65.286	31.429	27.918	61.6	118.684	62.195	58.22	40.65	42.18	67.737	59.61	1.482	1
	15	5.643	5.571	27	21.5	29.714	33.143	53.143	52.5	47.84	48.857	16.789	16.224	54.188	84.857	38.624	33.476	32.365	29.692	43.09	37.84	1.0729	1.071
	7.5	3.214	3.286	20.357	15.143	21.143	23.857	42.5	46.571	33.41	34.5	9.263	10.994	43.318	61.368	24.398	21.618	20.465	19.85	26.714	19.394	1	1
	3.75	2	2.143	13.286	10.429	14.143	17.357	31.786	33.571	22	26.357	5.293	6.218	27.835	35.15	12.737	13.382	12.6	12.902	16.128	11.571	1	1
	1.875	1	1	8.571	6.786	9.5	10.714	20.857	22.643	13.714	16.857	3.639	6.218	18.2	19.023	6.782	7.865	9.1	7.94	8.932	7.453	1	1
	0.9375	1	1	5	4.714	6.214	6.571	12.571	15.929	9.5	10.286	1.902	2.224	10.788	10.256	4.135	4.941	5.806	4.549	5.211	4.859	1	1
	0.46875	1	1	2.929	3.143	4.071	3.714	6.714	6.714	6.643	5.929	1.571	1.729	7.082	5.541	2.398	2.841	4.488	2.647	2.895	3.5	1	1
	0.234375	1	1	1.929	1.857	2.929	2.357	3.857	4.143	4.286	3.429	1	1	3.788	3.474	1.82	2.1	3.5	1	1.902	1	1	1
	0.117188	1	1	1	1	1	1	2.214	2	1	2.143	1	1	1.688	2.068	1	1	1	1	1	1	1	1
	0.0585938	1	1	1	1	1	1	1	1	1	1.286	1	1	1	1	1	1	1	1	1	1	1	1
	0.0292969	1	1	1	1	1	1	1	1	1	1	1	1	1	1	1	1	1	1	1	1	1	1
VLP Antigen	Purified IgG1 concentration, ug/mL	K5		K7		K8		K8b		K9		K11		K12		K15		K22		K23		Isotype control
DENV-4 VLP		a	b	a	b	a	b	a	b	a	b	a	b	a	b	a	b	a	b	a	b	a	b
	60	11.606	8.961	17.921	23.039	34.386	36.12	34	40.882	33.29	32.409	71.784	74.26	56.239	83.069	59.931	64.12	31.659	45.991	71.31	74.87	2.276	1.126	Binding ELISA (P/N)
	30	5.89	5.276	16.833	12.819	21.394	19.764	30.064	29.709	35.11	31.488	44.948	52.341	50.193	53.009	35.75	29.67	17.261	22.948	39.828	36.42	1.328	1.126
	15	4.071	3.601	11.557	11	15.331	17.754	23.867	22.693	21.654	22.862	25.888	30.227	36.114	41.629	23.517	21.636	12.011	15.552	24.466	25.375	1.138	1.646
	7.5	2.512	2.01	8.291	7.102	11	13.567	17.167	16.457	11.78	16.079	15.836	15.989	25.534	25.509	13.845	13.045	7.239	9.767	15.362	12.648	1.043	1
	3.75	1.732	1	5.778	4.85	7.622	9.212	12.143	11	7.969	10.803	9.578	10.023	15.909	14.319	6.828	8.193	5.011	6.164	9.388	8.114	1.043	1
	1.875	1	1	3.517	3.638	5.197	6.7	7.537	9.181	4.764	6.783	5.595	6.205	9.307	7.681	4.267	5.17	3.659	3.983	5.31	5.091	1.043	1
	0.9375	1	1	2.345	2.858	3.465	4.103	4.438	6.496	3.378	4.271	3.698	3.977	5.489	4.457	2.75	3.341	2.784	2.466	3.319	3.58	1	1
	0.46875	1	1	1.591	2.079	2.339	1.675	2.68	3.984	2.685	2.596	2.56	2.307	3.261	2.655	2.086	1.989	1.591	1.802	2.086	2.386	1	1
	0.234375	1	1	1	1.819	1.906	1	1.842	2.858	2.165	1.842	2.276	1.511	2.307	1.612	1	1	1.591	1.328	1.422	1	1	1.039
	0.117188	1	1	1	1	1	1	1	1	1	1	1	1	1.75	1	1	1	1	1	1	1	1	1
	0.0585938	1	1	1	1	1	1	1	1	1	1	1	1	1	1	1	1	1	1	1	1	1	1
	0.0292969	1	1	1	1	1	1	1	1	1	1	1	1	1	1	1	1	1	1	1	1	1	1
VLP Antigen	Purified IgG1 concentration, ug/mL	K5		K7		K8		K8b		K9		K11		K12		K15		K22		K23		Isotype control
JEV VLP		a	b	a	b	a	b	a	b	a	b	a	b	a	b	a	b	a	b	a	b	a	b
	60	19.2	20.525	48.485	47.8	68.4	61.091	111.596	118.9	124.3	129.859	143.595	163.615	195.846	180.955	147.36	146.462	107.308	114.658	167.477	133.615	2.468	2.071	Binding ELISA (P/N)
	30	6.5	10.909	34.424	37.8	32.8	42.182	78.303	78.9	85.1	84.444	96.423	94.231	177.769	141.117	93.153	96.385	57.308	67.189	109.108	121.462	1.586	1.535
	15	5	6.384	26.909	24.7	23	31.596	58.747	59.4	69.2	61.333	55.495	63.615	90.692	94.64	55.495	64.462	39.308	37.261	65.207	63.769	1.189	1.374
	7.5	2.8	3.394	20.364	14.6	16.3	22.141	46.626	42.3	45.7	42.99	37.261	40.231	60.692	64.514	33.595	36.385	20.846	20.811	36.171	33.615	1.09	1.212
	3.75	1.6	2.101	13.495	11.9	9.7	15.111	30.061	26.1	24.3	26.343	20.514	22.769	35.462	37.955	16.946	23.308	12.846	12.586	21.306	21.462	1	1.051
	1.875	1.1	1.293	8.323	7.2	6.3	9.131	18.909	16.2	15.1	16.162	11.495	14.231	21.154	19.82	8.423	12.846	8	8.523	10.108	13.769	1	1
	0.9375	1	1	5.091	3.8	3.5	5.576	11.798	10.6	9.2	8.889	6.541	8	13.077	10.009	4.559	7.538	5.077	4.459	5.748	7.462	1	1
	0.46875	1	1	2.828	2.5	3	3.152	6.222	7.2	5.7	5.337	3.766	4.846	7.692	5.45	2.279	3.769	2.077	2.775	3.27	4.692	1	1
	0.234375	1.1	1	1.859	1.7	2	1.859	2.747	3.1	3.9	2.909	2.378	3.231	3.615	3.27	1.982	1.077	1.538	1.982	2.279	2.923	1	1
	0.117188	1	1	1	1	1	1	1.859	1.8	2.6	1.616	1.883	1.769	1.462	2.081	1	1	1	1	1	2.077	1	1
	0.0585938	1	1	1	1	1	1	1	1	1	1.051	1.486	1	1	1	1	1	1	1	1	1	1	1
	0.0292969	1	1	1	1	1	1	1	1	1	1	1	1	1	1	1	1	1	1	1	1	1	1
VLP Antigen	Purified IgG1 concentration, ug/mL	K5		K7		K8		K8b		K9		K11		K12		K15		K22		K23		Isotype control
ZIKV VLP		a	b	a	b	a	b	a	b	a	b	a	b	a	b	a	b	a	b	a	b	a	b
	60	15.091	21.016	42.273	35.703	47.182	51.484	86.719	81	91.727	93.516	128.333	124.347	69.879	157.579	125.54	121.858	91.511	90.008	129.817	125.54	2.706	2.266	Binding ELISA (P/N)
	30	6.818	11.328	27.273	25.156	26.636	37.969	65.234	51.545	51.636	49.453	83.024	84.2	57.895	121.262	77.96	77.268	41.511	53.778	83.81	77.96	1.484	1.484
	15	3.909	6.484	14.545	19.297	20.182	27.969	45.234	31.727	33.818	40.859	48.627	44.347	32.826	81.54	46.444	41.858	22.405	32.825	52.556	46.444	1.222	1.875
	7.5	2.182	3.75	10.636	13.438	11.818	18.906	28.984	22.727	23.091	27.422	28.024	24.2	25.3	52.817	27.762	27.268	8.858	20.079	32.04	32.768	1.048	1.25
	3.75	1.364	2.109	6.091	9.688	7.727	13.125	15.781	13.545	14	14.766	15.802	11.579	16.384	30.119	15.627	12.679	5.732	12.222	17.722	17.079	1.048	1
	1.875	1	1.484	4.091	6.172	4.455	8.125	7.422	9.182	8.273	7.422	9.341	7.758	9.147	16.238	8.643	9.032	4.574	7.421	9.778	8.221	1	1.094
	0.9375	1	1	2.364	3.359	2.636	4.453	4.531	5.182	4.545	4.766	5.238	4.979	5.442	8.817	4.54	5.384	3.3	4.103	5.5	4.921	1	1.016
	0.46875	1	1	1.455	2.422	1.636	2.891	3.516	3.455	2.455	3.203	2.881	3.068	2.953	4.889	2.881	3.126	2.258	2.532	3.143	3.3	1	1
	0.234375	1	1	1	1.797	1	2.031	2.344	1.727	1.727	1.875	2.008	2.258	2.026	2.968	1.833	2.142	1.505	1.746	2.008	2.026	1	1
	0.117188	1	1	1	1	1	1	1	1	1	1	1	1.621	1	1.746	1	1	1	1	1	1	1	1
	0.0585938	1	1	1	1	1	1	1	1	1	1	1	1	1	1	1	1	1	1	1	1	1	1
	0.0292969	1	1	1	1	1	1	1	1	1	1	1	1	1	1	1	1	1	1	1	1	1	1

## Sheet: FIg 2d
Fig. 2d. In vitro neutralization activities of purified human monoclonal antibodies (huMAbs), expressed as IgG1, against the prototype strains of DENV-1 to -4 serotypes, JEV, and ZIKV.
Virion and strain	Purified IgG1 concentration, ug/mL	K5			K7			K8			K8b			K9			K11			K12			K15			K22			K23			Isotype control
DENV-1 Hawaii		a	b	c	a	b	c	a	b	c	a	b	c	a	b	c	a	b	c	a	b	c	a	b	c	a	b	c	a	b	c	a	b	c
	10	98.37	98.39	83.04	47.47	65.6	63.8	66.13	52.85	51.35	98.51	98.03	83.19	68.61	65.27	80.46	61.39	85.45	89.83	80.88	85.95	88.78	88.17	89.57	80.65	66.66	54.68	65.25	34.22	45.24	40.82	5.12	17.61	7.57	% Neutralization
	5	97	98.55	79.62	17.41	43.97	51.71	40.92	42.67	36.72	92.76	94.68	82.53	60.67	29.83	59.31	57.46	70.78	68.12	75.16	58.47	57.27	71.64	73.61	67.85	40.34	26.34	25.63	13.25	19.48	22.62	8.72	1.94	10.34
	2.5	84.35	94.99	76.12	1.07	27.01	32.83	31.08	17.97	14.79	80.34	88.37	80.85	31.01	15.21	48	46.75	28.63	20.4	53.38	31.5	22.62	39.08	30.33	45.83	22.46	10.1	4.45	1.23	6.73	5.85	8.79	11.07	1.67
	1.25	74.05	84.34	55.71	1.81	9.57	13.01	20.01	10.05	24.43	64.66	79.17	64.46	5.87	9.91	27.01	47.47	11.46	8.56	29.45	17.4	9.02	17.19	18.96	21.03	19.6	2.9	7.25	2.95	2.9	1	5.53	2.93	2.17
	0.625	32.78	45.42	44.78	4.76	2.56	11.41	17.24	6.01	1.32	40.66	56.4	54.91	6.67	1.52	35.73	44.79	1.59	2.89	18.96	6.24	3.92	10.32	12.68	5.21	4.33	3.8	8.49	6.81	1.52	1	6.8	4.9	1
	0.3125	14.99	11.02	11.63	1.96	1.82	7.55	8.2	8.75	1	20.29	33.15	36.84	8.42	5.37	3.6	34.53	1.15	4.75	8.39	5.16	7.97	10.24	1.4	1	1	4.59	1.46	3.38	5.29	1	1.55	8.46	1
	0.1563	8.63	1.01	8.35	1.39	2.94	7.84	2.01	8.26	1	17.18	21.2	12.21	10.03	1.42	4.32	34.62	1.64	5.68	3.3	1.51	6.73	2.23	1.83	1	1	1.92	1.04	6.86	7.84	1	1	1.01	1
	0.0781	1.9	7.3	1	1.58	3.58	1	2.08	5.96	1	5.9	1.37	12.21	1	1.28	5.54	24.26	5.77	6.8	13.95	4.74	2.93	1.44	7.86	1	1	1.78	3.46	8.15	1.43	1	1	3.21	1
	0.0391	5.9	8.7	1	1.74	1.72	1.86	1	3.42	1	9.08	1.66	1	1	2.49	1.65	1	8.55	6.3	1	4.38	5.81	5.02	8.89	1	1	4.22	3.59	1.23	2.48	1	1.1	5.86	1
	0.0195	8.55	6.64	1	1.71	4.55	1	1	1.52	1	1.81	6.7	1	1	1.46	1.76	1	4.5	7.99	1	5.18	3.33	4.09	1.43	1	1	4.38	6.99	1.41	2.15	1	2.9	4.43	1
	0.0098	1.99	1.96	1	12.26	1.69	1	1	2.78	1	1.3	5.68	1	1	1.47	1.51	1	6.29	1.04	1	1.6	1.32	3.09	7.86	1	1	1.78	3.39	1.58	7.77	1	2.47	3.38	1
	0.0049	1.12	1.65	1	9.08	1.68	1	1	6.64	1	2.86	7.02	1	1	1.62	1.99	1	1.87	1.17	1	2.14	1.45	4.02	6.33	1	1	3.88	4.11	7.51	1.42	1	1	5.43	1
Virion and strain	Purified IgG1 concentration, ug/mL	K5			K7			K8			K8b			K9			K11			K12			K15			K22			K23			Isotype control
DENV-2 16681		a	b	c	a	b	c	a	b	c	a	b	c	a	b	c	a	b	c	a	b	c	a	b	c	a	b	c	a	b	c	a	b	c
	10	98.1	98.93	95.68	87.5	85.23	82.29	79.26	75.48	81.34	97.42	96.96	93.77	81.11	78.44	81.76	96.87	94.49	90.91	98.35	97.09	93.88	94.65	98.39	98.79	89.1	93.81	89.8	75.49	80.95	80.41	17.72	11.42	20.15	% Neutralization
	5	98.89	98.68	96.32	74.87	70.3	72.63	69.86	64.37	59.24	97.53	97.08	96.21	81.23	62.89	68.6	95.92	92.81	88.92	95.18	91.51	89.36	93.88	95.97	98.84	79.06	78.12	72.06	62.52	55.38	58.9	4.15	6.84	13.8
	2.5	97.22	96.71	94.19	56.6	48.7	47.66	60.88	53.76	53.08	94.29	93.25	94.09	66.99	58.33	64.74	84.42	72.55	76.02	86	75.34	82.09	80.1	77.39	94.52	65.49	70.41	65.08	26.09	44.31	48.04	1.07	6.31	12.46
	1.25	92.41	91.03	75.71	45.84	35.99	45.53	38.43	47.23	42.03	91.79	90.29	83.46	52.86	38.08	57.62	70.17	47.46	48.03	76.82	59.17	66.99	60.59	65.68	89.14	48.39	59.74	60.7	31.66	42.51	16.9	5.38	1.78	8.49
	0.625	78.52	74.62	67.31	33.62	21.55	35.23	36.55	25	29.92	81.03	77.58	78.68	41.18	27.96	29.11	54.98	20.69	40.42	60.99	31.29	59.93	62.69	41.7	84.55	27.2	44.41	44.61	25.53	36.89	29	5.45	1.57	10.35
	0.3125	65.68	59.44	56.16	26.94	13.65	29.6	13.96	19.57	12.18	64.01	57.46	54.37	32.66	16.24	12.14	41.68	7.28	24.55	45.83	22.18	45.62	51.11	21.07	43.74	18.46	46.39	32.37	21.62	18.8	14.38	6.35	1.63	15.41
	0.1563	43.75	33.52	33.95	2.38	1.7	2.65	13.94	21.92	29.6	42.81	32.41	40.97	13.64	10.31	12.58	38.36	2.99	7.45	49.28	10.66	12.88	46.81	18.28	20.71	18.41	12.75	29.29	12.14	10.44	15.5	1.89	1.42	10.64
	0.0781	35.29	23.52	30.13	3.15	2.16	2.15	2.06	6.12	1.64	39.58	28.58	25.35	13.11	14.51	7.15	3.62	1.35	3.56	10.4	2.7	2.62	39.87	17.54	7.62	14.56	15.44	16.06	7.31	3.49	7.38	7.43	1.27	2.85
	0.0391	29.13	16.24	16.69	3.22	2.17	3.74	4.5	1.19	3.76	12.14	16.24	11.82	1.09	12.04	2.16	1.74	5.6	2.49	15.49	9.41	16.59	4.06	9.15	3.16	8.32	1.48	3.48	9.38	3.92	8.56	2.18	1.67	3.79
	0.0195	2.72	1.75	1.75	1.42	2.19	2.59	3.82	2.44	1.28	2.96	1.6	3.92	1.48	1.59	2.82	3.51	4.69	3.17	3.16	1.12	4.42	4.5	8.13	5.44	6.07	1.51	3.23	1.83	1.59	4.38	1.87	1.75	3.33
	0.0098	2.24	1.63	3.59	1.86	1.55	2.86	2.41	1.38	1.86	2.01	5.5	3.46	3.59	1.18	2.46	3.6	2.14	4.11	3.29	1.2	1.38	4.95	1.23	3.03	2.15	1.8	1.48	1.6	1.44	1.68	4.49	1.32	3.68
	0.0049	1.28	3.4	2.59	1.22	1.25	1.53	1.55	1.47	2.33	1.58	1.44	1.45	2.39	1.57	1.74	1.78	1.68	1.47	3.25	1.54	1.45	2.32	3.32	1.38	1.16	1.13	1.43	1.33	3.12	1.84	1.64	2.07	1.86
Virion and strain	Purified IgG1 concentration, ug/mL	K5			K7			K8			K8b			K9			K11			K12			K15			K22			K23			Isotype control
DENV-3 H87		a	b	c	a	b	c	a	b	c	a	b	c	a	b	c	a	b	c	a	b	c	a	b	c	a	b	c	a	b	c	a	b	c
	10	77.82	71.77	70.02	57.74	40.1	67.52	65.25	75.48	61.63	69.61	49.74	76.81	54.95	68.21	68.2	76.57	72.54	68.39	77.12	81.86	68.84	72.49	63.56	69.75	61.38	70.89	59.1	47.3	48.28	43.24	14.08	18.61	31.02	% Neutralization
	5	61.32	56.43	71.37	47.89	26.13	45.54	40.98	58.36	59.82	78.35	47.61	65.03	64.38	74.87	58.69	65.08	71.72	43.24	72.49	79.53	74.74	74.53	76.59	72.47	50.64	46.23	59.33	33.22	27.73	42.33	11.97	18.2	7.58
	2.5	57.65	52.89	77.04	48.87	27.53	38.29	38.18	56.39	57.1	58.58	34.16	42.02	30.5	12.89	33.53	40.63	37.6	45.96	64.53	70.48	49.81	54.16	52.81	58.87	17.85	36.49	49.36	30.26	14.98	30.78	13.8	1.36	6.35
	1.25	43.11	47.38	66.62	23.86	2.08	18.35	39.91	12.65	28.55	42.86	34	31.52	30.15	4.44	47.36	17.48	8	21.94	49.34	49.11	26.7	47.86	42.12	43.54	5.68	8.67	28.51	15.07	1.51	36.9	19.58	2.2	18.27
	0.625	44.65	35.1	12.01	13.17	10.94	10.35	14.08	2.73	25.83	30.33	12.66	34.41	26.83	4.31	13.05	1.59	1.27	10.84	30.63	18.68	18.54	35.08	34.06	31.89	5.99	9.04	9.03	5.51	8.16	26.93	5.93	5.93	7.16
	0.3125	42.72	33.61	17.9	3.57	1.68	22.52	21.42	2.34	35.35	13.36	2.6	12.05	6.75	1.7	11.02	2.1	2.1	2.74	16.55	1.01	2.65	16.35	1.9	10.09	5.96	12.11	14.46	5.23	1.83	12.88	4.44	4.44	4.15
	0.1563	12.42	1.73	1	15.3	9.19	9.29	1.34	1.28	14.95	12.41	2.54	3.66	19.15	2.61	2.13	1.36	4.78	1	6.97	6.79	1.68	18.41	8.95	9.93	7.53	1.2	13.53	2.85	6.66	9.25	4.1	4.1	2.99
	0.0781	6.4	13.15	1	2.04	3.54	3.59	1.3	2.18	4.48	10.84	4.7	3.31	1.68	2.02	1.73	5.01	5.12	6.53	4.23	5.26	3.34	10.81	7.44	1.55	5.68	8.82	5.68	5.38	3.88	4.92	5.27	5.27	5.43
	0.0391	4.21	1.51	1	6.34	1.72	2.04	2.66	3.5	6.31	10.77	1.87	2.7	1.76	3.84	1	1.33	5.65	1	4.7	7.17	1	5.64	8.9	13.33	3.05	6.89	3.05	5.23	8.13	7.14	3.66	3.66	8.13
	0.0195	6.92	4.89	1	12.24	1.99	6.34	2.45	2.81	1.42	1.97	17.48	2.54	5.18	11.16	1	4.88	5.66	1	1.18	3.87	3.36	5.99	8.89	6.28	1.25	6.54	1.25	5.18	5.66	1	3.84	3.84	5.66
	0.0098	1.92	4.5	2.57	1.16	3.61	2.24	2.56	4.89	1	2.89	4.27	2.11	1.86	6.63	1.11	1.25	4.39	1.84	3.59	7.4	1	4.27	1.6	9.25	3.03	1.27	3.03	4.44	1.14	6.67	3.94	3.94	1.14
	0.0049	5.19	1.45	3.62	1	6.39	1	2.9	5.55	1	2.3	1.43	2.41	4.65	7.82	1.83	1.14	5.07	1	1.33	1.71	1	3.14	1.32	8.8	5.8	4.69	5.8	1.33	5.24	1.64	3.86	3.86	5.24
Virion and strain	Purified IgG1 concentration, ug/mL	K5			K7			K8			K8b			K9			K11			K12			K15			K22			K23			Isotype control
DENV-4 BC 71/94		a	b	c	a	b	c	a	b	c	a	b	c	a	b	c	a	b	c	a	b	c	a	b	c	a	b	c	a	b	c	a	b	c
	10	62.8	92.52	66.87	53.08	59.98	56.75	51.35	53.52	52.01	86.96	96.13	78.74	49.34	71.54	72.39	61.39	78.59	53.93	60.14	72.88	62.68	60.59	89.08	68.66	55.86	60.02	69.44	46.04	60.48	55.3	17.57	11	10.21	% Neutralization
	5	62.16	84.81	63.55	32.91	57.03	41.44	36.72	60.66	60.33	92.52	98.42	75.26	38.63	45.13	55.88	57.46	72.26	55.09	52.2	66.59	52.92	58.71	68.33	55.79	51.13	60.83	82.64	51.04	25.54	27.93	10.34	6.9	6.09
	2.5	59.41	73.7	33.47	22.95	24.15	16.68	14.79	34.35	52.46	70.98	88.39	71.75	21.78	23.36	40.01	46.75	31.14	40.57	56.66	50.99	33.97	54.25	45.61	28.04	51.39	51.84	76.93	44.08	21.74	4.44	1.67	6.46	0.34
	1.25	45.73	66.55	20.59	27.5	24.38	2.46	24.43	21.43	48.14	69.73	86.65	68.23	1	8.62	26.27	47.47	31.42	34.53	42.73	45.87	28.63	41.76	31.42	0.4	43.45	31.77	42.02	39.79	27.39	4.55	2.17	1.89	1.9
	0.625	33.76	60.31	17.85	10.86	17.01	1.78	1.32	14.4	37.69	61.76	69.85	45	1	1.22	29.13	44.79	2.69	28.96	41.22	44.27	1.22	34.79	30.07	1.15	37.56	0.75	38.68	30.6	10.69	0.43	1	6.26	4.11
	0.3125	22.2	37.18	1.06	16.16	12.08	2.03	1	10.68	23.85	56.8	70	44.72	1	1.46	34.01	34.53	4.37	14.21	41.13	27.87	5.28	1	35.18	2.7	37.47	7.99	27.95	1	10.37	9.23	1	0.4	6.79
	0.1563	2.17	3.63	6.59	4.5	11	2.62	1	13.27	27.24	19.84	40.2	3.6	1	1.04	29.17	34.62	4.11	5.06	1	19.35	6.67	1	29.46	1.26	28.1	6.78	1.67	1	12.48	0.09	1	6.32	1.52
	0.0781	4.72	8.66	6.14	1	1.1	3.24	1	1.64	18.34	10.64	33.82	3.79	1	1.25	29.37	24.26	2.71	1.88	1	1.71	6.92	1	22.44	2.79	25.51	4.05	8.13	1	0.17	2.5	1	7.01	4.57
	0.0391	9.49	1.2	4.28	1	4.22	2.58	1	1.36	1.33	2.44	12.44	3.05	1	1.47	1.33	1	6.14	1.4	1	1.7	3.78	1	20.85	1.63	1	1.3	1.87	1	0.74	7.8	1	6.4	1.34
	0.0195	1	1.35	1.08	1	1.3	1.63	1	1.27	6.11	1.06	4.52	3.44	1	1.35	2.62	1	7.53	8.01	1	8.26	6.8	1	10.49	1.27	1	4.67	1.48	1	0.62	1.39	1	6.65	4.41
	0.0098	1	1.3	4.57	1	1	1.99	1	6.6	2.14	5.44	5.76	2.42	1	1.68	2.14	1	1.71	1.31	1	1.84	8.13	1	1.5	7.04	1	1.8	1.15	1	0.1	1.1	1	6.99	1.66
	0.0049	1	1.44	5.71	1	1.9	6.92	1	1.93	6.27	4.62	1.52	3.13	1	1.73	1.17	1	7.09	2.72	1	7.41	4.69	1	6.66	6.61	1	4.72	6.47	1	2.71	7.76	1	0.81	1.66
Virion and strain	Purified IgG1 concentration, ug/mL	K5			K7			K8			K8b			K9			K11			K12			K15			K22			K23			Isotype control
JEV CJN-S1		a	b	c	a	b	c	a	b	c	a	b	c	a	b	c	a	b	c	a	b	c	a	b	c	a	b	c	a	b	c	a	b	c
	10	98.72	93.08	98.31	62.19	79.06	74.12	77.51	73.24	79.74	98.91	94.09	98.27	73.78	89.7	87.86	94.39	81.36	93.35	91.04	88.25	89.29	92.24	94.84	95.15	79.58	87.19	78.24	53.3	58.65	56.6	19.14	12.46	13.01	% Neutralization
	5	97.55	96.12	97.64	43.34	64.37	49.97	50.41	51.3	26.02	88.9	98.31	86.4	53.94	75.51	56.42	83.88	93.59	87.03	69.78	79.03	84.78	87.22	94.76	85.01	66.92	79.03	55.02	56.65	57.28	53.08	6	6.32	13.08
	2.5	92.44	88.65	75.36	24.88	43.6	17.08	9.75	40.56	7.07	60.62	72.98	84.52	22.72	49.17	48.1	55.21	58.06	65.16	81.73	81.67	81.17	75.28	86.6	84.1	67.63	80.2	64.71	48.05	45.73	48.25	1.58	2.71	8.25
	1.25	67.1	82.61	41.01	13.31	31.19	11.24	17.27	10.31	12.14	75.55	90.21	78.28	3.24	14.72	34.77	57.12	42.34	54.12	51.22	59.61	53.14	48.59	59.61	50.13	46.37	55.73	56.14	36.58	44.08	42.39	3.41	8.58	2.47
	0.625	44.91	54.87	48.71	2.49	24.19	15.2	4.81	17.76	9.99	46.68	67.91	60.17	7.33	4.96	21.86	49.96	33.02	43.74	40.4	38.26	47.87	23.2	40.59	43.36	30.61	47	40.59	11.98	14.38	13.07	1.6	10.38	4.38
	0.3125	23.5	43.73	25.58	12.31	13.54	12.49	5.53	5.47	7.08	7	41.06	32.48	5.76	6.35	22.28	22.49	3.93	15.02	40.16	38.84	27.05	14.46	48.74	31.02	30.37	44.08	35.25	15.11	5.32	3.69	2.75	4.89	13.69
	0.1563	6.38	14.21	15.38	1.7	21.3	27.9	2.45	11.3	6.45	7	33.46	32.69	9.95	2.49	18.95	12.73	13.8	14.79	26.07	16.71	12.09	19.62	15.54	14.29	5.29	11.47	20.74	12.52	3.8	5.21	2.99	2.44	2.08
	0.0781	1.4	24.85	7.68	3.24	16.74	14.78	1.1	3.84	2.91	2.75	11.44	11.66	3.01	4.83	1.25	5.02	1.33	13.98	7.17	7.85	0.82	13.44	12.03	5.85	8.36	3.41	11.72	7.5	2.52	2.55	4.85	2.98	2.54
	0.0391	1.7	14.72	4.41	8.97	2.32	7.29	1.47	1.29	2.11	4.81	10.66	8.11	14.08	1.18	1.86	2.87	1.66	2.19	4.64	2.46	5.63	6.24	9.14	4.5	4.36	9.72	7.74	11.5	7.39	4.28	8.15	4.84	3.33
	0.0195	2.52	12.18	6.45	3.27	2.43	2.11	0.33	1.74	2.77	1.69	1.76	9.57	6.79	1.92	8.33	1.24	1.86	2.15	1.23	3.99	6.51	3.38	4.09	5.63	2.59	8.46	2.74	8.14	1.46	3.67	3.85	2.84	3.14
	0.0098	3.78	1.52	1.54	1.8	1.88	8.74	1.18	2.56	2.59	3.72	2.4	1.95	3.47	2.39	1.96	3.68	1.2	1.15	5.05	4.41	3.83	5.7	4.29	3.29	1.24	3.8	3.43	1.1	1.3	1.3	1.73	2.99	1
	0.0049	3.44	1.85	1.62	1.36	1.49	3.48	3.07	1.68	0.13	3.88	3.44	1.87	5.45	1.15	1.12	1.62	5.72	1.56	5.47	6.55	2.55	5.9	6.39	1.97	1.64	1.42	3.43	3.17	2.41	3.08	4.54	3.77	1.38
Virion and strain	Purified IgG1 concentration, ug/mL	K5			K7			K8			K8b			K9			K11			K12			K15			K22			K23			Isotype control
ZIKV PRVABC59		a	b	c	a	b	c	a	b	c	a	b	c	a	b	c	a	b	c	a	b	c	a	b	c	a	b	c	a	b	c	a	b	c
	10	95.68	98.63	96.98	57.57	59.68	47.87	56.9	55.79	51.97	98.14	98.63	98.57	70.34	67.81	77.53	20.24	23.15	27.2	93.09	97.89	94.7	49.16	49.57	62.76	63.58	77.76	68.06	92.9	97.17	94.56	14.4	12.49	13.88	% Neutralization
	5	94.67	98.3	96.28	45.95	41.65	27.66	44	44.88	40.82	98.47	98.93	98.51	49.85	41.04	40.64	6.92	4.07	5.16	79.66	83.78	84.94	30.55	31.59	49.23	56.27	56.5	39.89	87.91	92.6	90.93	17.47	13.05	14.39
	2.5	95.81	98.32	97.07	49.45	45.54	41.96	35.83	34.88	31.25	95.02	98.32	96.28	40.54	37.47	35.37	16.4	8.66	4.41	67	66.85	75.73	30.17	24.89	48.95	53.59	45.5	40.25	86.95	94.01	90.24	8.48	9.15	11.04
	1.25	71.24	97.1	79.92	46.89	45.18	47.74	42.67	24.27	23.54	71.14	96.18	76.55	45.2	43.16	39.89	5.3	3.47	5.26	55.3	53.1	67.22	34.39	30.18	32.02	48.27	10.8	35.76	66.62	74.97	75.45	4.38	3.47	3.69
	0.625	51.25	87.02	65.96	19.13	14.4	11.33	17.22	19.46	20.64	60.36	88.24	65.05	30.43	17.35	12.3	1.24	8.62	7.2	47.96	47.7	56.43	3.17	10.07	14.41	36.3	16.98	15.18	69.5	75.32	77.55	2.74	1.58	3.49
	0.3125	40.58	69.6	44.55	14.58	16.06	17.07	3.81	6.97	2.92	48.81	85.18	58.51	12.88	14.3	10.16	3.84	2.35	5.37	33.57	20.28	45.7	2.15	2.91	7.6	14.59	5	5.15	54.15	60.51	66.39	3.1	2.77	4.74
	0.1563	43.63	69.6	46.68	10.75	4.94	2.23	2.24	3.19	1.55	21.65	76.32	43.35	18.06	26.11	24.31	1.15	6.19	2.4	16.26	27.81	27.92	3.61	2.49	5.09	10.9	1.99	5.9	49.35	46.98	42.9	2.12	1.55	2.14
	0.0781	2.19	23.47	13.3	1.66	2.19	3.89	1.51	4.55	2.38	28.85	33.27	47.34	1.43	1.16	8.11	2.66	1.62	5.77	11.72	1.26	12.82	2.44	3.23	7.88	3.67	4.75	6.23	27.05	35.94	31.23	3.35	1.69	3.33
	0.0391	3.25	16.93	12.45	2.5	3.45	3.64	4.31	3.97	3.42	12.57	20.27	21.41	1.27	7.82	3.59	4.51	1.96	6.11	1.7	1.64	5.07	2.25	1.55	7.74	3.13	6.22	2.52	14.77	10.63	16.81	3.42	1.22	4.84
	0.0195	6.22	1.91	14.1	1.3	1	1.81	3.22	1.3	1.86	2.61	4.23	9.18	3.78	1.66	3.19	1.94	5.74	5.7	2.06	2.42	7.58	2.71	3.37	6.26	2.47	5.72	3.41	6.11	7.36	13.28	3.65	1.61	3.96
	0.0098	2.83	1.77	1.88	1.6	3.75	2.66	1.15	6	2.66	1.11	1.65	1.62	1.83	2.99	1.5	1.4	4.21	1.8	2.16	5.97	2.46	7.14	7.38	2.22	3.79	4.43	4.55	1.32	2.11	4.79	2.24	7.3	4.68
	0.0049	3.35	1.35	1.8	1.4	1	1.61	2.12	1	1.35	1.66	1.59	3.94	1.35	2.27	4.54	6.45	7.68	9.9	1.66	3.78	1.16	7.53	4.89	2.5	2.32	2.15	2.26	8.68	1.78	3.33	2.25	6.76	1.32

## Sheet: Fig 2g
Fig. 2g. FRμNT50 (μg/mL) values of K5 for neutralization of the prototype strains of the four DENV serotypes, JEV, and ZIKV.
	DENV-1 Hawaii			DENV-2 16681			DENV-3 H87			DENV-4 130			JEV CJN-S1			ZIKV PRVABC59
K5 concentration, ug/mL	a	b	c	a	b	c	a	b	c	a	b	c	a	b	c	a	b	c
10	98.37	98.39	83.04	98.1	98.93	95.68	77.82	71.77	70.02	62.8	92.52	66.87	98.72	93.08	98.31	95.68	98.63	96.98
5	97	98.55	79.62	98.89	98.68	96.32	61.32	56.43	71.37	62.16	84.81	63.55	97.55	96.12	97.64	94.67	98.3	96.28
2.5	84.35	94.99	76.12	97.22	96.71	94.19	57.65	52.89	77.04	59.41	73.7	33.47	92.44	88.65	75.36	95.81	98.32	97.07
1.25	74.05	84.34	55.71	92.41	91.03	75.71	43.11	47.38	66.62	45.73	66.55	20.59	67.1	82.61	41.01	71.24	97.1	79.92
0.625	32.78	45.42	44.78	78.52	74.62	67.31	44.65	35.1	12.01	33.76	60.31	17.85	44.91	54.87	48.71	51.25	87.02	65.96
0.3125	14.99	11.02	11.63	65.68	59.44	56.16	42.72	33.61	17.9	22.2	37.18	1.06	23.5	43.73	25.58	40.58	69.6	44.55
0.1563	8.63	1.01	8.35	43.75	33.52	33.95	12.42	1.73	1	2.17	3.63	6.59	6.38	14.21	15.38	43.63	69.6	46.68
0.0781	1.9	7.3	1	35.29	23.52	30.13	6.4	13.15	1	4.72	8.66	6.14	1.4	24.85	7.68	2.19	23.47	13.3
0.0391	5.9	8.7	1	29.13	16.24	16.69	4.21	1.51	1	9.49	1.2	4.28	1.7	14.72	4.41	3.25	16.93	12.45
0.0195	8.55	6.64	1	2.72	1.75	1.75	6.92	4.89	1	1	1.35	1.08	2.52	12.18	6.45	6.22	1.91	14.1
0.0098	1.99	1.96	1	2.24	1.63	3.59	1.92	4.5	2.57	1	1.3	4.57	3.78	1.52	1.54	2.83	1.77	1.88
0.0049	1.12	1.65	1	1.28	3.4	2.59	5.19	1.45	3.62	1	1.44	5.71	3.44	1.85	1.62	3.35	1.35	1.8

## Sheet: Fig 2f
Fig. 2f. FRμNT50 (μg/mL) values of K8b for neutralization of the prototype strains of the four DENV serotypes, JEV, and ZIKV.
	DENV-1 Hawaii			DENV-2 16681			DENV-3 H87			DENV-4 130			JEV CJN-S1			ZIKV PRVABC59
K8b concentration, ug/mL	a	b	c	a	b	c	a	b	c	a	b	c	a	b	c	a	b	c
10	98.51	98.03	83.19	97.42	96.96	93.77	69.61	49.74	76.81	86.96	96.13	78.74	98.91	94.09	98.27	98.14	98.63	98.57
5	92.76	94.68	82.53	97.53	97.08	96.21	78.35	47.61	65.03	92.52	98.42	75.26	88.9	98.31	86.4	98.47	98.93	98.51
2.5	80.34	88.37	80.85	94.29	93.25	94.09	58.58	34.16	42.02	70.98	88.39	71.75	60.62	72.98	84.52	95.02	98.32	96.28
1.25	64.66	79.17	64.46	91.79	90.29	83.46	42.86	34	31.52	69.73	86.65	68.23	75.55	90.21	78.28	71.14	96.18	76.55
0.625	40.66	56.4	54.91	81.03	77.58	78.68	30.33	12.66	34.41	61.76	69.85	45	46.68	67.91	60.17	60.36	88.24	65.05
0.3125	20.29	33.15	36.84	64.01	57.46	54.37	13.36	2.6	12.05	56.8	70	44.72	7	41.06	32.48	48.81	85.18	58.51
0.1563	17.18	21.2	12.21	42.81	32.41	40.97	12.41	2.54	3.66	19.84	40.2	3.6	7	33.46	32.69	21.65	76.32	43.35
0.0781	5.9	1.37	12.21	39.58	28.58	25.35	10.84	4.7	3.31	10.64	33.82	3.79	2.75	11.44	11.66	28.85	33.27	47.34
0.0391	9.08	1.66	1	12.14	16.24	11.82	10.77	1.87	2.7	2.44	12.44	3.05	4.81	10.66	8.11	12.57	20.27	21.41
0.0195	1.81	6.7	1	2.96	1.6	3.92	1.97	1.78	2.54	1.06	4.52	3.44	1.69	1.76	9.57	2.61	4.23	9.18
0.0098	1.3	5.68	1	2.01	5.5	3.46	2.89	4.27	2.11	5.44	5.76	2.42	3.72	2.4	1.95	1.11	1.65	1.62
0.0049	2.86	7.02	1	1.58	1.44	1.45	2.3	1.43	2.41	4.62	1.52	3.13	3.88	3.44	1.87	1.66	1.59	3.94

## Sheet: Fig 3a
Fig. 3a. Pie plot showing immunoglobulin heavy chain gene family utilization and distribution of ZIKV-neutralizing huMAbs isolated from KH1891.
IGHV Gene family	Proportion, %
IGHV 1-69	70
IGHV 1-2	30

## Sheet: Fig 3c
Fig. 3c. Pie plot showing immunoglobulin kappa light chain gene family utilization and distribution of ZIKV-neutralizing huMAbs isolated from KH1891.
IGKV Gene family	Proportion, %
IGKV 1-39	10
IGKV 1-NL	30
IGKV 3-11	40
IGKV 3-20	10
IGKV 4-1	10

[truncated: 8 more sheets: Fig 3e, Fig 4h, Fig. 4i, Fig 5e, Fig 5f, Fig 6a, Fig 6c, Fig 6d]
